# Supplementary material for: Molecular Identification and Drug Susceptibility of Leishmania spp. Clinical Isolates Collected from Two Regions of Oaxaca, Mexico
Source: Microorganisms. 2025 Jan 21;13(2):220. doi: 10.3390/microorganisms13020220 (PMC11857778; doi:10.3390/microorganisms13020220)
Supplement: Supplementary file 1 [file microorganisms-13-00220-s001.zip]

Archive with 4 entries (4 files):
- Figure S1a.jpeg
- Figure S1b.jpeg
- Figure S2.tif
- Table S1.pdf
